# Supplementary material for: In Vitro and In Vivo Genotoxicity of Polystyrene Microplastics: Evaluation of a Possible Synergistic Action with Bisphenol A
Source: J Xenobiot. 2024 Oct 8;14(4):1415–31. doi: 10.3390/jox14040079 (PMC11503296; doi:10.3390/jox14040079)
Supplement: Supplementary file 1 [file jox-14-00079-s001.zip]

Archive with 1 entries (1 files):
- jox-3209089-supplementary.xlsx
