# Supplementary material for: In Vitro and In Vivo Genotoxicity of Polystyrene Microplastics: Evaluation of a Possible Synergistic Action with Bisphenol A
Source: J Xenobiot. 2024 Oct 8;14(4):1415–31. doi: 10.3390/jox14040079 (PMC11503296; doi:10.3390/jox14040079)
Supplement: Supplementary file 1 [file jox-14-00079-s001.zip › jox-3209089-supplementary.xlsx]

## Sheet: Lymphocytes MN
Micronuclei
Subjects	Age	N° of Binucleated cells				MNi
			NC	MIT. C	BPA 0.100 ug/mL	PS 200 ug/mL	PS 100 ug/mL	PS 50 ug/mL	PS 25 ug/mL	PS 200 ug/mL	PS 100 ug/mL	PS 50 ug/mL	PS 25 ug/mL
						15.8 uL	7.9 uL	3.95 uL	1.975 uL	+ BPA 0.100 ug/mL	+ BPA 0.100 ug/mL	+ BPA 0.100 ug/mL	+ BPA 0.100 ug/mL
1	21	1000	1	4	2	1	1	1	0	2	2	1	1
2	22	1000	1	7	1	2	2	0	1	2	1	2	1
3	21	1000	0	6	2	1	1	1	1	2	2	1	1
4	21	1000	1	7	1	2	0	1	0	3	2	2	2
5	20	1000	0	6	2	2	1	1	1	3	3	2	2
6	24	1000	1	7	2	1	1	1	1	3	2	2	1
7	23	1000	1	4	3	3	2	1	0	4	2	2	2
8	23	1000	1	8	1	2	1	1	1	3	3	2	2
9	21	1000	1	1	2	1	2	0	1	4	2	2	2
10	22	1000	1	2	3	1	1	1	1	3	1	2	1
11	20	1000	0	2	2	1	2	2	0	3	2	3	2
12	21	1000	1	2	2	0	1	1	1	3	1	1	1
13	21	1000	1	1	1	1	0	1	2	3	2	2	1
14	25	1000	1	3	1	2	0	0	1	3	2	2	2
15	24	1000	0	2	1	1	1	1	1	1	1	2	1
16	24	1000	1	1	2	0	2	1	0	4	2	1	1
17	25	1000	0	0	1	1	1	1	1	3	2	2	1
18	22	1000	1	1	1	2	1	2	1	2	2	3	3
19	22	1000	0	2	2	2	0	1	0	2	2	2	4
20	21	1000	1	1	1	2	1	0	1	3	3	2	3
Totals		20000	14	67	33	28	21	18	15	56	39	38	34
mean	22.15		0.7	3.35	2.8	1.4	1.05	0.9	0.75	2.8	1.95	1.9	1.7
DS	1.56525		0.470162	2.56032	0.767772	0.753937	0.686333	0.552506	0.55012	0.767772	0.604805	0.552506	0.864505
NBUDS
Subjects		N° of Binucleated cells
			NC	MIT. C
1		1000	0	7
2		1000	1	4
3		1000	0	4
4		1000	1	5
5		1000	1	3
6		1000	1	2
7		1000	0	2
8		1000	1	4
9		1000	1	3
10		1000	0	1
		10000	6	35
MEDIA		MEDIA	0.6	3.5
DS		DS	0.516398	1.71594

## Sheet: Lymphocytes NBUDs
Nuclear Buds
Subjects	N° of Binucleated cells				NBUDs
		NC	MIT. C	BPA 0.100 ug/mL	PS 200 ug/mL	PS 100 ug/mL	PS 50 ug/mL	PS 25 ug/mL	PS 200 ug/mL	PS 100 ug/mL	PS 50 ug/mL	PS 25 ug/mL
					15.8 uL	7.9 uL	3.95 uL	1.975 uL	+ BPA 0.100 ug/mL	+ BPA 0.100 ug/mL	+ BPA 0.100 ug/mL	+ BPA 0.100 ug/mL
1	1000	2	9	4	2	2	2	2	3	2	3	2
2	1000	0	9	4	4	3	2	1	5	3	2	2
3	1000	1	4	5	3	2	2	2	4	3	2	3
4	1000	1	5	5	2	2	1	2	4	4	3	2
5	1000	0	6	3	3	3	2	2	3	2	4	2
6	1000	2	4	4	2	2	1	1	5	4	3	3
7	1000	1	4	5	1	1	2	1	3	4	2	2
8	1000	1	3	4	2	2	1	1	4	3	2	4
9	1000	2	5	3	2	3	2	3	5	3	3	2
10	1000	1	2	2	3	1	1	1	4	2	3	3
11	1000	2	5	3	3	3	2	2	4	4	4	3
12	1000	1	4	2	2	1	2	1	4	3	4	2
13	1000	2	3	2	3	2	1	1	3	3	2	3
14	1000	2	4	1	4	2	2	0	3	4	3	3
15	1000	3	4	2	2	3	1	2	4	3	2	2
16	1000	1	5	1	3	3	3	1	2	3	2	3
17	1000	1	3	2	2	2	2	2	3	4	3	4
18	1000	2	2	1	3	1	1	2	3	3	3	3
19	1000	1	4	0	2	1	3	3	2	2	3	2
20	1000	2	4	1	3	2	2	3	3	3	4	3
Totals	10000	28	89	54	51	41	35	33	71	62	57	53
mean		1.4	4.45	2.7	2.55	2.05	1.75	1.65	3.55	3.1	2.85	2.65
DS		0.753937	1.8489	1.52523	0.759155	0.759155	0.638666	0.812728	0.887041	0.718185	0.74516	0.67082
NBUDS
Subjects	N° of Binucleated cells
		NC	MIT. C
1	1000	0	7
2	1000	1	4
3	1000	0	4
4	1000	1	5
5	1000	1	3
6	1000	1	2
7	1000	0	2
8	1000	1	4
9	1000	1	3
10	1000	0	1
	10000	6	35
MEDIA	MEDIA	0.6	3.5
DS	DS	0.516398	1.71594

## Sheet: Lymphocytes CBPI
CBPI															CBPI
			CN					MMC								BPA 0.100 ug/mL
N1	N2	N3	N4	TOTAL	Formula CBPI	CBPI		N1	N2	N3	N4	TOTAL	Formula CBPI	CBPI		N1	N2	N3	N4	TOTAL	Formula CBPI	CBPI
392	402	129	77	1000	1814	1.814		675	202	69	54	1000	1448	1.448		590	250	89	71	1000	1570	1.57
380	432	122	66	1000	1808	1.808		666	198	71	65	1000	1470	1.47		617	232	82	69	1000	1534	1.534
419	394	131	56	1000	1768	1.768		676	196	67	61	1000	1452	1.452		600	256	76	68	1000	1544	1.544
417	431	101	51	1000	1735	1.735		675	181	88	56	1000	1469	1.469		591	257	81	71	1000	1561	1.561
395	365	163	77	1000	1845	1.845		659	189	98	54	1000	1493	1.493		587	254	79	80	1000	1572	1.572
399	435	97	69	1000	1767	1.767		640	201	96	63	1000	1519	1.519		596	261	74	69	1000	1547	1.547
363	454	128	55	1000	1820	1.82		701	178	73	48	1000	1420	1.42		590	272	77	61	1000	1548	1.548
405	398	136	61	1000	1792	1.792		612	292	54	42	1000	1484	1.484		617	245	75	63	1000	1521	1.521
421	363	152	64	1000	1795	1.795		645	194	102	59	1000	1516	1.516		606	247	78	69	1000	1541	1.541
413	416	116	55	1000	1758	1.758		630	211	90	69	1000	1529	1.529		605	231	88	76	1000	1559	1.559
381	341	156	122	1000	1897	1.897		767	166	34	33	1000	1300	1.3		596	258	80	66	1000	1550	1.55
390	299	183	128	1000	1921	1.921		733	176	53	38	1000	1358	1.358		618	236	81	65	1000	1528	1.528
480	310	119	91	1000	1730	1.73		743	182	43	32	1000	1332	1.332		599	256	82	63	1000	1546	1.546
392	308	182	118	1000	1908	1.908		727	179	49	45	1000	1367	1.367		598	248	89	65	1000	1556	1.556
415	332	158	95	1000	1838	1.838		759	158	45	38	1000	1324	1.324		631	246	79	44	1000	1492	1.492
493	302	134	71	1000	1712	1.712		699	198	55	48	1000	1404	1.404		614	242	93	51	1000	1530	1.53
501	291	106	102	1000	1707	1.707		633	176	153	38	1000	1558	1.558		612	255	85	48	1000	1521	1.521
533	276	153	38	1000	1658	1.658		636	199	77	88	1000	1529	1.529		609	253	87	51	1000	1529	1.529
443	312	146	99	1000	1802	1.802		643	224	98	35	1000	1490	1.49		586	279	83	52	1000	1549	1.549
438	322	139	101	1000	1802	1.802		678	177	86	59	1000	1467	1.467		613	251	79	57	1000	1523	1.523
						1.79385								1.44645								1.54105
						0.0683422								0.075861								0.0192257
PS 200 ug/mL								PS 100 ug/mL								PS 50 ug/mL								PS 25 ug/mL
N1	N2	N3	N4	TOTAL	Formula CBPI	CBPI		N1	N2	N3	N4	TOTAL	Formula CBPI	CBPI		N1	N2	N3	N4	TOTAL	Formula CBPI	CBPI		N1	N2	N3	N4	TOTAL	Formula CBPI	CBPI
501	301	104	94	1000	1697	1.697		556	297	76	71	1000	1591	1.591		532	251	111	106	1000	1685	1.685		496	319	98	87	1000	1689	1.689
562	244	99	95	1000	1632	1.632		549	281	75	95	1000	1621	1.621		524	277	108	91	1000	1675	1.675		488	343	91	78	1000	1681	1.681
556	279	77	88	1000	1609	1.609		553	299	69	79	1000	1595	1.595		533	264	110	93	1000	1670	1.67		501	291	106	102	1000	1707	1.707
593	274	98	35	1000	1540	1.54		552	301	67	80	1000	1595	1.595		520	275	121	94	1010	1715	1.715		495	307	106	92	1000	1703	1.703
531	298	108	63	1000	1640	1.64		543	329	77	51	1000	1585	1.585		548	268	99	85	1000	1636	1.636		491	302	101	106	1000	1716	1.716
754	141	102	3	1000	1351	1.351		564	318	71	47	1000	1554	1.554		539	270	97	94	1000	1652	1.652		496	300	104	100	1000	1708	1.708
623	199	89	89	1000	1555	1.555		550	303	74	73	1000	1597	1.597		567	272	84	77	1000	1594	1.594		487	303	111	99	1000	1723	1.723
636	228	72	64	1000	1500	1.5		546	299	94	61	1000	1609	1.609		588	255	90	67	1000	1569	1.569		489	311	110	90	1000	1711	1.711
625	211	86	78	1000	1539	1.539		548	292	91	69	1000	1612	1.612		556	297	76	71	1000	1591	1.591		511	293	117	89	1010	1715	1.715
628	213	81	78	1000	1531	1.531		550	293	86	71	1000	1607	1.607		549	281	75	95	1000	1621	1.621		506	285	112	97	1000	1703	1.703
619	214	80	87	1000	1548	1.548		547	292	92	69	1000	1614	1.614		503	301	104	92	1000	1693	1.693		481	301	116	102	1000	1737	1.737
608	218	75	99	1000	1566	1.566		552	291	86	71	1000	1605	1.605		562	304	89	45	1000	1572	1.572		479	307	122	92	1000	1735	1.735
631	198	74	97	1000	1540	1.54		565	298	82	55	1000	1572	1.572		536	279	97	88	1000	1649	1.649		473	302	119	106	1000	1752	1.752
646	224	72	58	1000	1484	1.484		568	313	69	50	1000	1551	1.551		543	304	98	55	1000	1610	1.61		465	318	117	100	1000	1752	1.752
599	256	78	67	1000	1546	1.546		498	296	115	91	1000	1708	1.708		522	298	108	72	1000	1658	1.658		478	312	111	99	1000	1732	1.732
617	234	81	68	1000	1532	1.532		501	285	109	105	1000	1713	1.713		571	239	102	88	1000	1619	1.619		479	311	120	90	1000	1731	1.731
665	167	125	43	1000	1503	1.503		613	241	89	57	1000	1533	1.533		623	199	89	89	1000	1555	1.555		488	299	96	117	1000	1725	1.725
606	251	89	54	1000	1537	1.537		643	282	43	32	1000	1432	1.432		636	228	72	64	1000	1500	1.5		506	280	109	105	1000	1708	1.708
577	238	106	79	1000	1608	1.608		538	273	98	91	1000	1651	1.651		595	231	96	78	1000	1579	1.579		482	297	115	106	1000	1739	1.739
604	249	98	49	1000	1543	1.543		542	277	106	75	1000	1639	1.639		609	213	101	77	1000	1569	1.569		495	303	107	95	1000	1707	1.707
						1.55005								1.5992								1.6206								1.7187
						0.0701386								0.0597615								0.0548168								0.0191891
PS 200 ug/mL + BPA 0.100 ug/mL								PS 100 ug/mL + BPA 0.100 ug/mL								PS 50 ug/mL + BPA 0.100 ug/mL								PS 25 ug/mL + BPA 0.100 ug/mL
N1	N2	N3	N4	TOTAL	Formula CBPI	CBPI		N1	N2	N3	N4	TOTAL	Formula CBPI	CBPI		N1	N2	N3	N4	TOTAL	Formula CBPI	CBPI		N1	N2	N3	N4	TOTAL	Formula CBPI	CBPI
607	257	77	59	1000	1529	1.529		635	238	65	62	1000	1492	1.492		567	284	80	69	1000	1582	1.582		572	258	91	79	1000	1598	1.598
598	273	74	55	1000	1531	1.531		593	279	70	58	1000	1535	1.535		622	242	72	64	1000	1514	1.514		617	239	77	67	1000	1527	1.527
612	224	91	73	1000	1552	1.552		622	245	83	50	1000	1511	1.511		608	228	86	78	1000	1556	1.556		599	245	84	72	1000	1557	1.557
627	231	73	69	1000	1515	1.515		619	254	76	51	1000	1508	1.508		599	243	81	77	1000	1559	1.559		578	243	91	88	1000	1601	1.601
609	239	80	72	1000	1543	1.543		617	245	79	59	1000	1521	1.521		617	228	81	74	1000	1538	1.538		604	237	83	76	1000	1555	1.555
637	243	79	41	1000	1483	1.483		610	242	84	64	1000	1538	1.538		609	233	85	73	1000	1549	1.549		607	242	79	72	1000	1544	1.544
608	242	81	69	1000	1542	1.542		635	240	72	53	1000	1490	1.49		629	214	87	70	1000	1528	1.528		619	225	87	69	1000	1537	1.537
629	261	68	42	1000	1481	1.481		620	249	74	57	1000	1511	1.511		615	217	87	81	1000	1553	1.553		594	244	89	73	1000	1568	1.568
621	224	86	69	1000	1534	1.534		627	232	80	61	1000	1514	1.514		604	232	88	76	1000	1560	1.56		579	247	97	77	1000	1595	1.595
625	242	75	58	1000	1508	1.508		619	257	71	53	1000	1505	1.505		595	226	96	83	1000	1584	1.584		585	246	92	77	1000	1584	1.584
637	248	64	51	1000	1478	1.478		607	239	94	60	1000	1547	1.547		596	238	92	74	1000	1570	1.57		589	247	92	72	1000	1575	1.575
650	244	61	45	1000	1456	1.456		615	254	79	52	1000	1516	1.516		667	237	51	45	1000	1429	1.429		616	250	89	45	1000	1518	1.518
642	224	76	58	1000	1492	1.492		602	247	96	55	1000	1549	1.549		622	213	87	78	1000	1543	1.543		627	228	87	58	1000	1518	1.518
601	275	79	45	1000	1523	1.523		628	251	67	54	1000	1493	1.493		606	241	88	65	1000	1547	1.547		597	242	96	65	1000	1564	1.564
638	254	64	44	1000	1470	1.47		614	266	72	48	1000	1506	1.506		588	262	95	55	1000	1562	1.562		588	249	99	64	1000	1575	1.575
641	262	51	46	1000	1456	1.456		610	278	71	41	1000	1502	1.502		603	255	96	46	1000	1539	1.539		602	243	99	56	1000	1553	1.553
664	232	62	42	1000	1440	1.44		622	260	78	40	1000	1496	1.496		639	224	89	48	1000	1498	1.498		589	241	102	68	1000	1581	1.581
634	255	71	40	1000	1477	1.477		638	250	70	42	1000	1474	1.474		633	234	92	41	1000	1500	1.5		610	250	99	41	1000	1530	1.53
646	243	63	48	1000	1465	1.465		627	255	71	47	1000	1491	1.491		619	242	87	52	1000	1520	1.52		624	237	91	48	1000	1515	1.515
623	253	77	47	1000	1501	1.501		633	244	78	45	1000	1490	1.49		612	235	86	67	1000	1541	1.541		621	249	88	42	1000	1509	1.509
						1.4988								1.50945								1.5386								1.5552
						0.0335522								0.0203172								0.0350044								0.0294218

## Sheet: hemoytes MNi
Micronuclei
Subjects	N° of cells		MNi
		NC	BPA	PS 200 ug/mL	PS 100 ug/mL	PS 50 ug/mL	PS 25 ug/mL	PS 200 ug/mL	PS 100 ug/mL	PS 50 ug/mL	PS 25 ug/mL
			0.1 ug/mL	10.5 mL in 6 L totali	5.25 mL in 6 L totali	2.625 mL in 6 L totali	1.3125 mL in 6 L totali	+ BPA 0.100 ug/mL	+ BPA 0.100 ug/mL	+ BPA 0.100 ug/mL	+ BPA 0.100 ug/mL
1	1000	1	2	1	1	0	0	2	3	2	1
2	1000	0	2	1	0	1	2	2	1	2	0
3	1000	1	1	0	1	1	0	3	3	1	1
4	1000	1	2	2	0	1	1	3	2	2	2
5	1000	1	0	1	1	1	0	1	2	1	1
6	1000	1	2	2	1	2	1	2	2	1	1
7	1000	0	2	0	2	1	1	1	1	2	0
8	1000	1	2	2	0	1	2	3	2	2	1
9	1000	1	1	1	1	1	2	2	2	1	2
10	1000	1	1	1	2	1	1	3	1	2	1
11	1000	1	2	1	1	0	1	3	2	1	2
12	1000	1	1	1	0	1	0	2	1	1	2
13	1000	0	1	1	1	0	1	1	1	1	2
14	1000	1	2	0	1	0	1	2	1	1	1
15	1000	1	2	2	0	1	0	1	2	2	1
16	1000	1	1	1	2	0	1	2	1	2	1
17	1000	0	1	1	1	1	1	2	2	2	3
18	1000	1	2	2	0	0	1	2	3	1	3
19	1000	1	1	1	1	1	0	3	2	3	3
20	1000	0	2	0	1	1	0	2	3	2	2
Totals	20000	15	30	21	17	15	16	42	37	32	30
mean		0.75	1.5	1.05	0.85	0.75	0.8	2.1	1.85	1.6	1.5
DS		0.444262	0.606977	0.686333	0.67082	0.55012	0.695852	0.718185	0.74516	0.598243	0.888523

## Sheet: hemocyte NBUDs
Nuclear Buds
Subjects	N° of cells
		NC	BPA	PS 200 ug/mL	PS 100 ug/mL	PS 50 ug/mL	PS 25 ug/mL	PS 200 ug/mL	PS 100 ug/mL	PS 50 ug/mL	PS 25 ug/mL
			0.1 ug/mL	10.5 mL in 6 L totali	5.25 mL in 6 L totali	2.625 mL in 6 L totali	1.3125 mL in 6 L totali	+ BPA 0.100 ug/mL	+ BPA 0.100 ug/mL	+ BPA 0.100 ug/mL	+ BPA 0.100 ug/mL
1	1000	2	3	1	3	2	1	3	3	4	2
2	1000	1	2	2	2	2	1	4	2	2	2
3	1000	1	3	1	2	1	2	3	4	3	2
4	1000	2	2	2	2	2	2	4	3	3	3
5	1000	1	2	1	1	1	1	4	3	2	2
6	1000	1	1	2	1	1	2	3	4	2	3
7	1000	2	4	2	2	1	1	4	2	4	3
8	1000	1	2	3	2	2	2	3	4	4	2
9	1000	2	3	2	1	2	1	3	2	3	3
10	1000	2	4	1	3	1	2	3	4	2	4
11	1000	1	4	2	1	1	1	3	4	2	3
12	1000	1	3	1	2	1	1	4	3	2	2
13	1000	1	3	2	1	2	2	4	4	2	3
14	1000	1	2	3	0	2	1	5	3	4	3
15	1000	2	3	1	1	1	3	4	4	3	2
16	1000	2	2	3	2	1	2	3	3	4	2
17	1000	1	3	3	2	2	1	3	2	3	1
18	1000	1	2	2	2	1	1	3	3	2	2
19	1000	0	1	2	1	1	1	4	2	3	3
20	1000	2	2	3	2	2	1	4	3	4	3
Totals	20000	27	51	39	33	29	29	71	62	58	50
mean		1.35	2.55	1.95	1.65	1.45	1.45	3.55	3.1	2.9	2.5
DS		0.587143	0.887041	0.759155	0.74516	0.510418	0.604805	0.604805	0.788069	0.852242	0.688247

## Sheet: Lymnea eggs
					Number of eggs produced per week
	N	NC	BPA 0.100	PS200	PS100	PS50	PS25	PS200+BPA 0.100	PS100+BPA 0.100	PS50+BPA 0.100	PS25 + BPA 0.100
I week	20	2511	1403	1544	1838	2286	2423	1217	1497	1568	1497
II week	20	2348	1369	1624	1977	2365	2108	1083	1136	1266	1396
III week	20	2487	1232	1516	1865	2021	2258	957	1005	1124	1334
IV week	20	2322	1188	1623	2067	2138	2195	824	907	1098	1195
	Totals	9668	5192	6307	7747	8810	8984	4081	4545	5056	5422
	Mean/week	2417	1298	1516	1773	2246	2390	1020.25	1136.25	1264	1355.5
	SD	95.781	104.119	332	267	133	209	168.486	258.149	215.697	126.339

## Sheet: Lymnaea Growth
	Growth differences after 1 month of treatment
	N	NC	BPA 0.100	PS 200	PS 100	PS 50	PS 25	PS 200+BPA 0.100	PS 100+BPA 0.100	PS 50+BPA 0.100	PS 25 +BPA 0.100
	1	20.1	9.6	11.8	13.8	18.2	18.4	10.3	11.1	9.8	11.2
	2	19.8	16.7	14.6	18.1	17.7	16.6	13.3	10.4	12.4	12.8
	3	15.8	12.8	12.8	16.8	16.9	15.9	12.1	11.6	13.6	12.4
	4	17.7	10.3	10.4	14.2	18.1	17.3	10.6	11.7	12.9	11.5
	5	18.8	9.8	11.7	16.6	16.7	18.2	10.7	10.2	10.5	12.6
	6	21.3	10.4	9.1	15.4	17.5	14.4	9.8	10.6	11.4	10.1
	7	18.9	14.1	13.5	15.9	17.9	17.8	11.2	11.5	9.5	12.1
	8	20.7	11.6	12.4	13.2	17.5	16.5	10.9	10.8	11.9	13.2
	9	16.8	12.7	14.6	15.7	13.9	17.3	11.6	10.9	9.6	12.6
	10	17.1	10.9	10.6	14.2	17.1	18.1	10.4	11.2	10.9	11.3
	11	18.8	12.2	13.7	15.9	20.3	19.6	11.3	12.6	13.1	10.9
	12	19.4	15.5	18.2	16.8	18.4	20.4	12.3	12.2	13.5	11.5
	13	20.7	11.6	10.5	14.3	17.5	17.3	10.7	11.4	12.8	12.4
	14	15.6	10.3	11.6	15.7	16.9	18.9	10.6	10.9	13.1	9.9
	15	17.8	12.1	13.9	16.2	15.6	15.8	11.4	12.6	14.5	13.1
	16	21.4	11.7	14.7	17.9	18.8	18.6	10.1	10.5	11.7	10.6
	17	16.8	10.6	12.1	18.1	14.9	18.4	9.6	10.6	11.8	11.5
	18	17.5	10.9	11.8	13.4	14.3	20.1	10.8	10.7	12.4	12.7
	19	20.3	11.8	10.7	12.8	16.9	19.7	10.3	9.8	10.1	12.3
	20	19.2	12.2	11.2	16.1	15.1	18.9	11.1	10.7	10.3	13.2
	Mean	18.725	11.89	12.495	15.555	17.01	17.91	10.955	11.1	11.79	11.895
	DS	1.77137	1.82811	2.07427	1.61847	1.58609	1.55154	0.885839	0.758114	1.48107	1.0055
